# Supplementary material for: Chronic Dietary Exposure of Roosters to a Glyphosate-Based Herbicide Increases Seminal Plasma Glyphosate and AMPA Concentrations, Alters Sperm Parameters, and Induces Metabolic Disorders in the Progeny
Source: Toxics. 2021 Nov 24;9(12):318. doi: 10.3390/toxics9120318 (PMC8704617; doi:10.3390/toxics9120318)
Supplement: Supplementary file 1 [file toxics-09-00318-s001.zip]

Archive with 1 entries (1 files):
- toxics-1454032-SM.pdf
